# Supplementary material for: The Anti-Aggregative Potential of Resolvin E1 on Human Platelets
Source: Molecules. 2023 Jul 11;28(14):5323. doi: 10.3390/molecules28145323 (PMC10385542; doi:10.3390/molecules28145323)
Supplement: Supplementary file 1 [file molecules-28-05323-s001.zip]

Archive with 1 entries (1 files):
- molecules-2464762-supplementary.pdf
